# Supplementary material for: Assessment of renal hemodynamic toxicity of fluid challenge with 0.9% NaCl compared to balanced crystalloid (PlasmaLyte®) in a rat model with severe sepsis
Source: Ann Intensive Care. 2017 Jun 14;7:66. doi: 10.1186/s13613-017-0286-1 (PMC5471284; doi:10.1186/s13613-017-0286-1)
Supplement: Supplementary file 1 — Additional file 1. Study Database. Each column corresponds to one animal. Time is indicated in minutes, other units are mentioned in first, second or third column. Empty box corresponds to lacking data for technical reason (unworkable biologic sampling or video). [file 13613_2017_286_MOESM1_ESM.xlsx]

## Sheet: Feuil1
		Rat number	1	2	3	4	5	6	7	8	9	10	11	12	13	14	15	16	17	18	19	20		1	2	3	4	5	6	7	8	9	10	11	12	13	14	15	16	17	18	19	20
		Group	NaCL	NaCL	NaCl	NaCl	NaCl	NaCl	NaCl	NaCl	NaCl	NaCl	NaCl	NaCl	NaCl	NaCl	NaCl	NaCl	NaCl	NaCl	NaCl	NaCl		Plasmalyte	Plasmalyte	Plasmalyte	Plasmalyte	Plasmalyte	Plasmalyte	Plasmalyte	Plasmalyte	Plasmalyte	Plasmalyte	Plasmalyte	Plasmalyte	Plasmalyte	Plasmalyte	Plasmalyte	Plasmalyte	Plasmalyte	Plasmalyte	Plasmalyte	Plasmalyte
	Weight (g)		295	290	260	260	265	323	303	323	298	330	249	262	252	250	331	303	303	302	322	292		260	260	260	296	278	262	299	298	321	272	258	252	289	300	340	322	323	350	322	298
Item	Time (min)
Time To hypotension (min)			60	40	50	70	100	50	250	70	210	200	50	190	260	250	290	250	260	290	300	270		50	50	80	60	50	70	280	250	320	170	290	210	150	220	230	260	240	180	200	180
Mean Arterial Pressure (mm Hg)	at end of preparation		120	126	135	144	121	130	129	117	135	115	118	118	132	145	140	140	126	117	143	134		132	123	112	124	130	123	158	131	124	118	132	142	111	118	120	140	108	137	115	121
	-10		94	98	97	107	81	92	96	84	95	92	91	97	93	91	101	94	92	93	92	92		96	89	99	88	102	97	96	93	95	94	91	94	95	91	93	96	98	90	101	91
	Hypotension time		83	83	89	82	98	85	87	90	87	89	83	86	89	89	89	89	87	88	89	88		83	84	79	84	74	85	89	88	88	86	89	88	85	87	87	89	89	89	87	88
	10		77	100	98	93	96	113	104	87	93	86	79	103	88	92	95	93	92	96	91	93		78	106	87	88	80	91	93	90	92	109	102	96	87	93	89	99	93	94	108	90
	20		80	88	88	112	100	96	93	92	105	89	76	104	94	91	96	95	94	102	93	88		87	93	80	86	94	92	91	97	85	108	107	89	90	96	93	101	95	93	98	89
	30		63	83	85	110	88	98	111	107	109	90	78	91	93	92	93	95	95	103	90	90		79	105	90	89	97	97	92	98	85	95	100	95	95	88	97	103	97	86	99	93
	40		77	98	79	96	72	110	94	114	111	94	90	92	93	90	90	90	96	106	90	93		93	110	79	91	102	96	92	102	89	110	93	92	93	98	97	95	98	90	97	101
	50		74	66	84	87	99	87	107	120	112	100	91	90	95	90	98	93	95	101	90	92		80	113	88	87	101	102	91	98	88	106	89	90	90	89	98	94	96	98	104	98
	60		69	81	104	83	104	97	115	134	108	93	98	97	97	91	106	100	87	98	91	90		76	109	81	87	96	101	88	96	84	105	95	91	89	90	85	96	96	96	106	94
	70		74	78	101	101	106	113	105	137	104	93	91	95	102	89	101	86	90	90	89	94		79	102	79	95	117	101	92	93	82	107	88	90	90	85	87	100	89	97	105	92
	80		80	68	87	96	89	87	113	129	102	93	92	91	100	90	98	90	92	89	90	90		83	109	83	85	107	96	88	95	76	106	95	86	82	91	98	93	89	94	102	92
	90		78	77	94	101	88	92	97	112	103	93	95	91	98	87	95	86	91	87	90	93		81	104	88	78	104	99	91	93	79	105	95	87	91	90	91	88	91	91	94	87
	100		67	73	102	97	106	95	113	121	105	90	79	96	97	90	92	91	89	96	90	91		59	93	79	78	95	101	88	93	84	103	90	93	90	88	90	87	91	90	89	89
	110		64	78	109	80	99	91	113	117	106	89	88	91	98	90	92	92	87	90	89	92		74	97	76	79	78	97	92	89	81	99	94	90	91	90	92	89	96	87	94	86
	120		57	79	97	90	101	87	112	121	104	96	87	96	97	89	98	92	86	91	90	92		76	95	79	87	90	101	91	90	81	107	91	92	89	90	89	98	91	90	87	92
	130		54	80	92	91	104	93	120	101	104	103	85	90	94	90	87	92	91	90	93	94		84	93	82	68	97	100	88	87	89	102	96	82	89	88	93	95	92	93	93	89
	140		65	85	87	94	99	94	118	94	106	89	85	92	95	90	92	90	92	91	90	88		70	82	86	72	104	97	88	92	94	109	93	90	91	88	81	91	93	84	92	90
	150		55	76	110	100	102	99	113	93	107	91	87	91	92	91	87	97	91	93	91	89		70	93	96	78	81	105	89	98	101	109	91	87	96	89	96	90	89	91	89	90
	160		63	74	93	96	90	92	114	83	105	98	82	92	92	92	86	87	92	92	93	89		70	86	94	76	89	101	95	97	98	94	89	96	90	89	93	91	91	91	90	90
	170		72	62	87	85	97	87	111	92	93	96	86	91	91	96	91	93	88	90	90	90		77	77	92	78	99	91	84	90	89	98	86	95	92	87	91	89	89	90	92	91
	180		70	66	85	86	89	79	116	103	107	98	92	90	94	90	91	88	88	92	91	89		68	81	97	73	98	95	89	94	76	96	90	92	89	89	90	91	92	92	94	94
	190		58	60	78	91	85	104	116	84	102	92	87	88	95	92	92	99	90	90	91	91		43	113	95	75	88	99	82	94	77	98	88	90	90	87	91	88	91	94	93	89
	200		41	43	77	94	83	99	113	92	104	93	88	92	93	93	91	88	89	91	90	89		34	101	97	85	87	96	90	91	79	92	95	87	90	85	87	91	93	90	91	87
Heart Rate (BPM)	at end of preparation		400	450	390	420	390	390	360	340	340	340	360	350	380	410	390	380	360	380	390	390		360	370	370	450	390	410	410	360	350	300	360	340	310	390	360	420	360	390	380	350
	-10		430	420	380	400	380	370	420	340	440	340	340	410	390	440	420	390	390	410	440	470		350	380	390	410	400	390	460	450	410	450	430	370	440	440	360	440	450	400	460	420
	Hypotension time		420	400	390	380	400	340	410	350	440	330	360	410	420	410	420	430	390	400	430	470		340	340	360	370	370	390	410	450	430	410	430	370	410	420	380	430	440	420	440	460
	10		430	380	400	360	410	410	430	350	440	370	360	410	430	410	420	430	400	450	430	440		370	390	340	390	340	420	460	500	460	430	440	380	420	410	410	470	440	420	480	470
	20		480	410	410	380	430	360	430	350	410	340	360	420	450	440	420	450	390	420	440	490		380	360	350	390	370	380	450	480	440	470	410	370	400	420	410	440	430	410	470	460
	30		410	380	390	390	450	380	430	360	370	340	350	390	410	400	410	430	390	430	440	480		360	370	350	400	360	380	440	440	430	420	460	390	430	420	430	470	460	410	420	450
	40		470	410	390	360	430	400	440	350	380	340	360	420	410	420	390	450	390	450	420	490		380	390	360	420	370	370	430	450	450	480	420	390	400	380	430	450	470	410	450	440
	50		470	390	370	350	460	380	430	360	410	350	370	430	420	440	400	420	400	450	440	490		380	380	360	390	360	420	460	440	480	470	440	390	410	420	430	480	440	380	460	440
	60		470	420	380	340	450	410	430	380	380	350	390	390	420	390	430	430	400	480	450	460		390	390	370	410	360	450	430	440	470	460	460	380	430	410	420	490	450	400	430	450
	70		450	380	370	350	430	420	450	360	360	370	380	370	430	380	430	420	400	480	460	460		400	380	330	440	390	470	450	430	480	480	440	370	420	430	390	490	490	400	460	450
	80		460	370	360	350	450	420	460	390	370	340	380	360	460	370	430	430	400	480	460	460		410	410	360	430	390	490	440	450	460	440	440	360	420	420	420	470	520	420	470	470
	90		460	360	370	360	430	420	440	380	390	370	380	410	470	380	430	460	400	450	420	420		430	400	370	410	410	480	460	420	460	420	450	370	420	420	420	500	510	380	480	460
	100		430	360	370	360	460	400	430	390	380	380	370	380	430	390	390	420	380	470	420	430		410	410	360	370	440	470	440	410	460	430	430	370	410	420	420	490	470	410	470	440
	110		430	350	380	350	460	400	440	360	390	370	370	390	440	420	410	440	390	440	430	430		420	360	320	390	420	460	440	420	430	410	460	370	430	430	420	500	490	420	460	430
	120		420	390	370	380	450	450	430	370	410	380	370	390	450	410	420	450	420	510	430	450		440	350	330	410	410	480	430	390	420	390	430	390	440	430	420	490	470	420	480	410
	130		430	380	360	370	450	470	440	380	390	400	360	380	410	440	420	440	420	460	430	450		440	350	350	410	430	460	430	450	450	400	420	370	450	440	430	490	490	420	450	470
	140		390	350	350	370	470	420	430	420	390	370	340	390	420	430	440	440	420	450	460	490		440	350	350	430	410	470	440	450	450	390	440	390	430	420	440	510	490	400	430	440
	150		380	380	360	420	480	450	420	390	390	370	350	380	420	420	440	450	440	440	490	500		430	330	340	410	420	450	450	460	460	420	430	430	450	410	410	510	490	420	460	440
	160		410	390	350	410	490	430	420	440	370	380	350	380	410	430	430	420	430	420	490	520		420	370	360	390	440	490	470	450	470	440	390	420	420	420	440	500	480	420	460	450
	170		420	390	350	370	470	390	420	400	350	390	360	380	410	450	430	460	410	430	490	480		430	390	360	420	420	450	460	490	440	410	410	430	430	460	450	490	500	390	460	440
	180		420	420	360	390	450	370	390	390	370	380	370	400	380	450	450	450	400	450	470	480		410	410	350	430	450	440	450	470	440	440	440	430	400	430	460	500	520	430	430	480
	190		420	370	350	370	460	400	420	410	370	390	380	400	420	450	460	460	440	440	450	460		390	400	350	410	460	450	450	450	440	420	440	430	430	430	460	490	530	400	440	450
	200		440	350	390	380	460	420	410	400	390	400	370	380	420	450	460	450	440	440	460	430		390	400	370	400	430	420	470	460	450	440	470	440	440	420	460	500	530	410	440	450
Inferior Vean Cava Pressure (mm Hg)	at end of preparation		1.28	1.33	3.32	13.4	4.88	2.81	4.41	5.44	2.76	5.11	1.83	1.88	4.05	1.59	4.59	5.16	3.85	4.25	3.22	3.52		5.67	8.45	3.09	6.78	4.81	5.36	3.73	4.3	2.49	3.21	4.49	3.44	2.81	4.74	3.15	6.73	2.47	5.88	6.9	4.52
	-10		0.58	1.34	4.52	12.33	4.88	1.06	4.99	2.61	4.93	4.11	2.25	3.78	5.43	2.49	6.72	6.58	3.64	7.01	7.56	5.96		4.35	8.97	3.29	4.1	4.08	4.79	7.33	5.76	5.97	6.02	6.13	2.47	3.57	4.85	4.32	8.39	4.61	5.21	6.54	4.96
	Hypotension time		0.41	1.46	4.45	12.44	5.53	1.14	4.98	2.28	4.12	4.43	2.39	4.01	6.42	2.5	6.89	6.61	3.56	6.83	8.11	4.52		3.98	8.29	2.98	5.29	4.51	5.33	7.34	6.01	6.59	5.99	6.21	3.09	3.27	4.51	4.48	7.51	5.52	5.04	6.74	5.26
	10		0.79	1.42	4.09	13.02	5.47	1.54	4.6	2.11	4.78	4.5	2.64	4.52	4.95	3.53	6.79	7.05	3.61	5.98	8.07	4.86		3.67	8.23	3.62	5.12	3.99	5.47	6.61	6.18	5.79	5.5	6.4	3.01	4.13	3.47	4.51	8.57	6.03	5.09	6.75	3.58
	20		0.73	1.02	4.38	14.07	5.24	1.41	4.53	2.64	3.98	4.65	2.38	5.11	6.39	3.38	6.72	6.58	3.71	6.04	8.23	4.69		2.37	8.31	2.82	4.54	3.7	4.65	5.67	5.95	6.09	5.8	6.49	3.24	4.42	3.73	5	8.77	6.37	4.98	4.75	3.67
	30		0.92	1.41	3.29	14.07	5.64	1.35	5.27	2.52	3.27	4.03	3.87	5.1	5.53	3.08	6.78	6.59	3.45	5.87	8.41	4.38		4.41	8.33	3	3.99	4.13	5.12	5.13	5.93	6.17	5.63	6.5	3.09	3.76	4.94	4.43	8.7	6.45	4.77	4.76	3.84
	40		1.28	1.63	3.31	14.36	5.83	1.99	4.08	2.79	3.92	4.51	3.66	5.1	5.23	3.32	6.59	6.86	2.99	5.77	7.79	4.14		2.11	8.09	3.27	4.05	4.12	5.34	4.7	5.88	6.29	7.42	7.98	3.4	4.03	3.98	4.31	8.95	6.32	4.56	5.83	3.25
	50		1.31	1.64	3.94	14.09	5.92	2.52	4.89	2.65	4.23	4.86	3.11	4.28	6.03	3.31	7.02	7.03	3.24	6.05	7.81	4.37		4.24	7.28	3.78	4.33	4.36	5.55	5.93	5.97	5.94	6.54	6.81	3.41	4.09	5.21	4.34	8.79	6.26	4.89	6.43	3.39
	60		1.28	1.87	3.84	15.7	6.32	4.12	4.98	2	4.12	4.99	3.18	3.95	5.89	3.21	7.65	6.78	3.26	5.94	7.37	4.81		4.35	7.03	3.47	4.5	4.25	5.67	6.2	5.87	5.83	4.95	6.87	3.56	4.55	6.06	4.46	8.89	7.08	5.09	5.2	3.41
	70		1.08	1.33	4.61	13.3	6.15	5.36	5.48	3.16	3.96	3.37	3.23	3.87	6.11	3.77	7.85	7.02	3.84	6.13	7.05	5.15		6.14	7.43	3.99	5.01	4.51	6.08	5.44	5.58	7.11	5.53	6.79	3.42	4.33	5.88	5.13	9.77	6.91	5.4	6.36	3.28
	80		1.21	1.61	4.1	14.7	7.12	4.52	5.72	2.51	3.52	3.71	3.29	3.43	6.54	3.71	8.02	7.04	4.23	6.49	7.87	4.16		5.56	6.89	4.04	6.72	4.87	5.99	6.27	6.22	5.6	5.49	7.07	3.97	4.42	5.39	5.2	9.54	6.46	5.55	6.87	4.59
	90		0.97	1.63	4.35	14.23	6.64	3.8	5.8	2.87	4.11	3.87	3.26	3.72	4.93	3.76	8.19	7.06	4.86	7.05	8.07	5		5	7.84	4.14	6.06	5.12	6.26	5.57	6.2	5.55	5.88	6.92	3.85	4.64	5.64	6.06	9.16	6.97	5.94	7.57	6.11
	100		0.69	1.83	4.49	14.79	7.22	3.87	5.82	3.53	4.23	4.07	3.17	3.88	4.87	3.96	7.44	6.35	4.98	7.54	7.67	5.39		3.9	8.77	4.21	5.87	5.97	6.51	5.05	5.69	5.26	6.49	7.33	4.08	4.73	5.08	5.45	9.63	7.02	6.18	7.75	5.98
	110		0.64	1.45	3.77	15.03	7.95	2.85	4.39	2.87	4.33	3.49	3.68	3.71	5.49	4.72	8.7	6.63	5.25	8.09	8.34	5.42		4.43	8.41	4.37	4.64	6.61	6.42	5.83	6.54	5.21	6.27	7.7	4.67	4.66	5.61	5.34	10.59	6.82	6.41	6.75	6.24
	120		1.13	1.78	4.53	14.65	7.51	3.05	4.87	3.58	4.74	3.79	3.61	3.52	4.65	4.41	9.75	6.62	5.31	8.71	8.75	5.47		4.89	8.53	4.64	5.78	6.72	6.37	6.15	5.78	5.18	6.33	7.32	5.1	4.65	6.05	5.09	11.98	6.17	6.83	6.81	7.35
	130		1.01	1.41	5.27	15.2	7.13	3.15	4.76	4.35	4.18	3.79	3.52	4.26	4.9	4.5	7.97	7.05	6.29	9.13	9.71	6.71		4.29	8.45	5.01	4.93	5.93	6.47	6.41	5.84	5.44	6.17	6.91	5.03	3.51	5.83	5.66	10.45	6.41	6.19	5.6	6.28
	140		1.17	2.01	5.43	15.06	7.24	4.26	4.94	5.26	3.66	3.79	3.71	4.44	4.09	4.86	6.7	7.07	6.73	7.73	11.72	9.36		4.09	8.78	4.91	5.07	5.57	6.34	5.83	6.26	5.79	8.17	7.07	4.33	4.36	5.61	8.46	13.52	7.74	5.82	6.03	7.17
	150		1.09	2.33	5.27	13.13	7.86	4.8	4.34	4.51	5.01	4.12	3.49	4.37	4.3	4.21	7.67	7.73	9.87	6.77	9.74	9.04		4.56	8.03	4.94	4.75	5.42	6.56	7.34	6.13	5.41	6.91	7.03	3.48	4.19	6.13	8.06	12.04	8.02	6.29	6.7	6.78
	160		1.07	2.45	5.51	13.09	6.89	4.27	4.64	4.46	4.78	4.09	3.96	4.31	4.48	3.47	7.85	8.32	10.32	6.45	9.02	8.27		3.49	9.41	4.91	4.69	5.59	4.79	7.67	7.12	5.95	5.94	7.26	3.81	4.26	7.31	7.01	11.26	7.59	6.32	6.35	6.55
	170		1.3	2.38	5.8	12.81	8.98	4.62	4.19	5.04	5.37	3.95	4.38	4.54	4.49	3.81	8.01	9.5	8.32	5.75	8.73	6.46		3.45	9.83	5.02	4.62	6.56	6.17	8.37	8.09	5.02	5.68	7.42	3.91	4.77	7.75	6.76	11.23	8.25	6.5	6.04	7.98
	180		1.18	2.32	6.23	12.54	11.44	4.76	4.98	4.99	5.71	4.77	4.21	4.83	4.95	3.65	7.9	9.35	8.92	5.7	8.75	6.29		3.57	10.03	4.87	5.71	6.11	7.72	8.02	7.52	4.66	5.49	8.33	4.04	3.95	6.59	6.62	11.23	7.99	6.26	7.01	12.06
	190		0.66	2.51	7.04	12.02	10.53	4.93	4.78	5.64	5.52	4.21	4.67	4.76	4.87	4.15	8.24	8.58	8.5	5.49	7.78	5.48		3.42	9.87	5.16	5.25	5.82	8.23	7.91	8.03	4.25	5.32	8.51	4.51	4.36	5.8	6.7	11.03	10.66	6.56	7.44	10.41
	200		0.67	2.56	7.31	11.07	12.32	5.33	4.5	5.59	5.13	3.98	5.05	5.13	6.57	4.32	8.43	7.99	8.91	5.98	7.68	6.34		3.28	9.59	4.62	4.78	4.67	7.83	7.76	7.13	4.86	5.42	9.32	4.71	4.11	6.31	7.13	11.87	11.54	7.2	8.32	8.39
Left carotid blood flow (mL/min)	at end of preparation		3.2	1.7	2.4	2	0.3	3.8	2.3	2.7	3.2	2	4.1	1.6	2.4	2.9	5.2	2.7	2.4	3.6	3.6	5.4		3.3	1.2	1.4	3.1	3.5	3.5	4.1	2.7	5.4	0.9	2.6	4.3	1.4	5.5	2.4	2.8	4.1	3.3	3	2.3
	-10		4.1	1.2	2	1.7	0.5	2.2	1.2	2.8	2.3	1.6	2.4	1.8	0.7	0.7	1.5	3.1	1.7	0.8	1.2	1.6		2.6	1.2	1.6	1.9	2.2	1	2	1.7	1.8	1.5	1.3	2.2	1.3	3.6	1	0.9	1.7	1.8	1.6	2
	Hypotension time		4.6	0.6	2	2	0.4	1.5	1.1	4.1	2.3	1.5	2.3	1.7	0.6	0.7	1.5	3	1.7	0.8	1.2	1.5		2.1	1.1	1.2	1.1	1.5	1	2	1.6	1.7	1.1	1.3	2	1.1	3.6	0.8	0.6	1.5	2.3	1.5	1.9
	10		5.1	1.5	2.3	2.1	0.4	2.2	1.5	3.9	2.4	1.5	1.3	1.9	0.7	0.8	1.6	2.9	1.7	1	1.2	1.7		3.7	2.5	2	1.4	1.4	1.3	2	1.4	1.8	1.8	1	2.6	0.9	3.8	0.9	0.9	2.1	2.4	1.8	1.9
	20		2.7	1.1	2	2.2	0.4	0.6	1.6	4.1	2.6	1.6	1.2	2.2	0.9	0.9	1.6	3.6	1.9	0.9	1.2	1.5		3.9	1.9	2.1	1.2	1.7	1.5	2.4	1.5	2	1.7	1.3	2.1	0.9	3.7	0.9	1	2.2	2.5	1.6	1.7
	30		2.8	1.5	2.1	1.9	0.4	0.5	1.7	4.6	2.7	1.6	1.6	1.8	0.9	1.1	1.6	3.4	1.9	1	1.2	1.5		2.3	2.1	2.8	1.5	2.3	1.9	2.2	1.6	1.9	1.5	1.1	2.2	0.9	3.4	0.9	0.8	2.1	2.3	1.5	1.6
	40		2.9	2.5	2.2	2.2	0.4	0.6	1.4	4.8	2.3	1.6	1.9	1.8	1	0.8	1.5	3.7	1.9	1.1	1.2	1.6		2.7	2.3	3	1.2	2.3	2.2	2	1.5	2.2	1.9	1.2	1.9	1.1	3.6	0.9	0.8	1.8	2.4	1.5	1.8
	50		2.3	1.6	2.5	1.7	0.4	0.5	1.7	5	2.5	1.6	1.8	1.8	1	0.8	1.5	3.7	1.8	1	1.2	1.5		2.8	2.4	3.8	1.4	2.4	2.2	2.2	1.3	2.1	1.8	1.5	2	1	3.4	0.9	0.8	1.8	2.4	1.5	1.7
	60		2.5	1.9	3.3	2.2	0.4	0.5	1.8	5.6	2.4	1.6	1.8	2	1.1	0.9	1.6	4.2	1.6	0.9	1.2	1.6		3.6	2.3	3.8	1.5	2.7	2.4	2.1	1.4	2.1	1.7	1.7	2	1	3.7	0.9	0.8	1.7	2.3	1.5	1.7
	70		3.2	2.5	3.7	2.9	0.4	0.8	1.5	6.1	2.5	1.7	1.9	1.9	1	0.8	1.5	3.8	1.6	1	1.2	1.8		3.3	2.3	3.7	1.8	3.7	2.3	2.2	0.9	2.3	1.5	1.6	2	1	3.7	0.8	0.8	1.6	2.2	1.4	1.5
	80		3.5	2.1	3.5	2.8	0.4	1.2	1.8	4.4	2.3	1.7	1.8	1.8	1	0.9	1.5	4	1.6	0.9	1.2	1.7		6.2	2.3	4.4	2	3.1	1.8	2.2	0.8	3	1.4	1.9	2.3	1	3.8	1	0.7	1.8	2.1	1.3	1.5
	90		4.2	2.2	3.4	2.9	0.4	1.4	1.7	4.6	2.5	1.7	1.8	1.9	1	0.9	1.5	4.2	1.6	1	1.2	2		6.1	2.3	4.6	1.7	3.5	1.5	2.2	0.8	2.6	1.4	2	2.1	1.1	3.7	1	0.7	2.3	2.1	1.2	1.6
	100		4.1	2.4	3.3	3.5	0.3	0.9	1.7	4.1	2.4	1.7	1.6	1.8	1	0.9	1.5	4.2	1.6	1.3	1.3	2		5.6	2.1	4.1	1.9	4.3	1.7	2	0.9	2.1	1.3	2.1	2.3	1	3.2	0.9	0.6	2.4	1.9	1.2	1.8
	110		4.1	2	3.9	3.5	0.3	0.9	1.7	4.4	2.2	1.8	1.9	1.7	1	0.9	1.5	4.2	1.6	1.4	1.3	2		6.5	2.1	3.8	2.3	2.1	1.7	2.1	0.8	2.6	1.2	1.9	2.3	0.8	3.7	1	0.7	2.5	1.9	1.4	1.6
	120		3.7	3	4.1	3.9	0.3	1	1.8	4.5	2.6	1.8	1.6	1.7	1.1	1.1	1.5	4.3	1.6	1.2	1.2	2		7.2	2.2	3.9	1.9	2.8	1.7	2.1	0.9	2.4	1.8	2	3.3	0.8	3.7	0.9	0.7	2.5	1.8	1.2	1.9
	130		4.2	2.6	3.3	4.3	0.3	1	1.9	4	2.3	1.9	1.5	1.5	1	1	1.7	3.8	1.7	1.2	1.3	2		7.3	2.1	5	2.5	3.2	1.7	2.1	1	2.1	1.2	2.1	2.8	1	3.4	0.8	1	2.5	2.1	1.1	2
	140		4.1	2.5	3.7	3.7	0.3	1.1	1.9	3.9	2.2	1.9	2	1.6	1.1	1.1	1.6	3.8	1.7	1.4	1.4	2.2		6.7	2.3	5.2	2.6	3.8	1.8	2.1	1.1	2	1.6	2.3	3.3	0.8	3.2	0.8	0.9	2.6	2.6	1.1	2.3
	150		3.8	2.4	3.9	3.3	0.3	1.1	1.6	3.9	2.2	1.9	1.9	1.7	0.9	1.2	1.5	3.6	1.6	1.6	1.5	2.2		6.5	2.6	4.7	2.4	2.5	1.7	2.2	1.7	2	1.2	2.9	3.2	0.9	3.2	0.8	1	2.7	2.2	1.1	2.4
	160		3.3	2.8	3.6	3.3	0.3	0.9	1.7	4.1	3.4	1.8	2	1.6	1.1	1.3	1.5	3.9	1.9	1.6	1.4	2.6		6.3	2.2	5	2.7	3	1.5	2.3	1.3	2.2	1.1	2.3	3.6	1.1	3.1	1.1	0.9	2.7	2.2	1.1	2.6
	170		3	2.3	3.5	3.2	0.3	1.1	1.6	4.4	2.2	2	1.9	1.6	0.9	1.5	1.5	3.8	2	1.5	1.5	2.9		5.8	2.9	5.2	2.9	3.2	1.4	2.6	1.3	1.9	1.1	2.9	3.6	1.1	3.9	1.2	1	3.3	2.1	1.1	2.8
	180		3.1	2.5	4.1	3.5	0.4	1	1.6	4.7	1.8	2.1	2	1.5	0.9	1.6	1.6	4.1	1.9	1.5	1.5	3		5.6	3.4	5.3	2.8	3.3	1.3	2.4	1.6	2	1	2.4	3.2	0.8	4.5	1.3	0.9	2.8	2.2	1.2	2.4
	190		3	1.9	3.8	3.3	0.4	1.4	1.7	4	1.4	2	2	1.4	0.9	1.9	1.9	4.8	2.4	1.5	1.4	2.7		4.3	4.3	5.1	2.3	2.6	1.5	2.9	1.5	2	1	2.4	3.3	0.9	4.8	1.4	0.9	2.9	2.3	1.2	2.3
	200		2.3	1.3	3.2	3.1	0.4	1.2	1.6	5.2	1.4	1.9	1.9	1.5	1.1	2.1	2	4.3	2.5	1.4	1.4	2.8		4.2	4.4	5.2	2.2	3.6	1.6	2.9	1.7	2.1	0.9	2.7	3.1	0.8	4.9	1.3	1	3.2	2.1	1.1	2.6
Left renal artérial blood flow (mL/min)	at end of preparation		3.9	1.6	0.3	0.4	1.6	1.8	2.4	3.6	3.3	2.9	4.7	0.5	4.9	2.2	3.5	1.3	2.2	3.8	5.1	1.5		0.2	1.2	1.2	2.2	1.6	1.2	3.9	3.8	2.3	0.2	1.4	2.2	2.1	3.7	4.3	1.9	0.1	3.4	1.9	2.4
	-10		3.7	1.6	0.2	0.4	2.1	3.1	3.7	3.9	3.2	5.4	4.8	3.8	4	2	5.8	2.2	5.7	2.5	2.5	2			1.2	1.1	3.2	1.1	2.3	2.5	1.5	5	4.5	1.9	3.8	2.3	4.1	3.1	1.9	0.2	5.3	3.1	3.5
	Hypotension time		3.3	1.5	0.4	0.6	2.6	2.9	3.4	4.6	3.7	5.4	3.5	3.6	3.7	2	4.8	2.1	5.4	2.3	2.4	1.8			1.2	0.3	2.6	1	2.9	2.4	1.2	4.7	3.4	1.9	3.1	1.7	3.9	2.7	1.7	0.2	6.4	2.9	3
	10		3.1	1.7	0.6	0.7	3	3.7	3.9	4.3	3.5	5.5	3.4	4	2.4	2.1	5	1.7	4	2.3	2.6	2.1			2.2	1.3	3.4	1.1	3.3	2.8	1.4	4.9	4.3	1.5	3.9	1.7	3.1	3.2	2.2	0.2	6.8	3.2	3
	20		3.3	1.6	0.6	0.8	2.8	2.4	4.2	4.5	3.8	5.5	3.5	3.9	3.3	2.2	4.9	2	4.1	2.7	2.3	1.8			2.1	1.4	3.2	1.3	3.4	4.5	2.9	5.2	4.8	2	3.8	2.1	3.8	2.9	1.7	0.2	6.7	3.2	2.4
	30		2.8	1.7	0.6	0.8	2.2	2.9	4.3	5	4.2	6.2	4.5	3.6	3	2.1	4.7	1.9	4.1	2.5	2.5	1.6			2.1	1.8	3.5	1.7	3.5	4.3	2.7	5.2	4.3	1.6	3.7	2.2	3.7	1.5	1.3	0.3	7.1	3	2.8
	40		3.3	1.7	0.7	1	2	3.4	4.2	5.1	4.6	5.7	5.9	3.7	3.3	2.2	4.5	2.2	4	2.4	2	1.2			2.4	2.1	4.1	1.9	3.7	4.3	2.7	6	5.1	1.2	3.3	2.4	3.8	2	1.5	0.3	6.3	3	3.3
	50		3.6	1.5	0.8	0.7	3.2	3.7	4.2	5.25	4.9	3.6	5.7	3.8	3.2	2.2	4.1	2.3	4.1	2.5	1.9	1.2			2.4	2.6	4.1	2.3	3.9	4.3	2.4	5.9	5	1.3	3.6	2.3	3.6	2.2	1.5	0.4	6.4	3	3.2
	60		3.6	1.6	1.1	0.9	3.3	4.3	4.6	5.45	4.4	4	5.3	3.5	3.1	2.4	4.3	2.5	3.8	2.3	2	1.3			2.4	2.5	4.2	2.3	3.8	4.3	2.3	5.3	5	1.6	3.2	2.3	3.8	2.1	1.7	0.3	6.3	3	3.2
	70		4.2	1.7	1.2	1.1	3.4	5	4.4	5.45	4.5	4.5	5.3	3.8	3.1	2.3	4.7	2.3	3.7	2.1	2.1	1.5			2.3	2.7	4.8	2.5	3.8	4.6	2.1	6	4.7	1.4	3	2.2	3.9	2.2	1.4	0.3	6.3	3.1	3.2
	80		4.2	1.8	1.1	1.2	2.5	4.3	4.7	4.8	4.5	4.9	4.9	3.9	3.2	2.3	4.8	2.5	3.8	2.2	2.4	1.3			2.3	2.6	4.8	2.4	3.8	4.8	2.3	5.9	4.5	1.6	3.1	2	4	2.4	1.2	0.5	6.2	2.7	3.3
	90		3.9	1.8	1.1	1.2	2.9	3.9	4.4	5.5	4.5	5	4.9	3.9	3.1	2.2	4.6	2.5	3.9	2	2.5	1.6			2.2	2.3	3.9	3.3	3.8	4.7	2.5	5.8	4.5	1.5	3.2	2.3	3.9	2.6	1.1	0.4	5.7	2.1	3
	100		3.8	1.9	1.2	1.4	3.2	4	4.4	5.55	4.2	5.2	4.1	4.1	3.3	2.2	5	2.5	3.8	2.3	2.6	1.7			2.1	2.4	3.9	3.2	3.8	4.3	2.9	5.8	4.1	1.7	3.6	2.4	3.7	2.5	1	0.3	5.8	1.7	3.2
	110		3.7	1.8	1.3	1.3	2.8	3.5	4.1	5.15	3.9	5.5	4.9	4.1	3.3	2.2	4.3	2.6	3.9	2.6	2.6	1.8			2.1	2.4	4.3	2.1	3.9	4.2	2.5	6.3	3.4	1.4	3.5	2.3	3.7	2.7	1.1	0.4	5.4	2.1	3
	120		3.4	2.3	1.4	1.5	3.3	3.9	4	5.2	3.8	5.5	3.9	4.1	3.2	2.4	3.7	2.3	4.1	2.4	2.6	2			2.1	2.4	3.4	2.7	4.1	4.3	2.7	6.7	4.1	1.2	4.7	2	3.9	2.7	1.2	0.5	5.5	1.4	3.2
	130		3.3	2	1.1	1.6	3.2	4	3.9	4.65	4.1	5.8	3.2	4.1	3.4	2.2	2.6	2.2	4.2	2.3	3.4	3.1			2.1	2.8	3.7	2.7	4.2	4.5	3	5.5	3.6	1	3.8	2.5	3.9	2.2	1.1	0.5	6.2	1.6	3.2
	140		3.6	2	1.4	1.7	3.6	3.9	4	4.55	3.9	6	3.6	3.9	3.9	2.5	2	2.4	4.1	2.7	3	3.5			1.9	2.9	3.9	2.9	4.3	4.3	3.4	3.9	3.5	1.1	4.6	2.1	4	1.5	1.2	0.6	6.4	1.6	3.1
	150		3.4	2	1.4	1.5	3.8	4	3.9	3.7	3.7	5.6	3.5	4	4.3	2.9	2	2.2	4.5	2.6	3.1	4.5			2	2.9	4.2	2.1	4.1	4	4.3	3.9	3.5	0.9	4.3	2	4	2	1.2	0.5	5.7	1.6	3.1
	160		3.2	2	1.4	1.4	3.5	3.8	3.7	3.55	3.7	5.4	3.6	3.7	4.7	3.1	2.4	2.4	4.9	2.3	3.4	4.2			1.9	2.8	3.5	2.9	4	3.9	3.6	4.4	3.2	0.8	4.2	2.5	4.3	2.2	1.2	0.6	5.6	1.6	3.1
	170		3.3	1.5	1.5	1.3	3.6	3.9	3.8	3.65	3.7	5.1	3.7	3.7	5	3.5	2.5	2.4	4.4	2.2	4	4.3			1.7	2.9	4.3	2.9	3.8	4.6	3.6	4.1	3.1	0.8	4.5	2.4	5.2	2.6	1.4	0.8	5.5	1.5	3.7
	180		2.3	1.9	1.8	1.6	3.5	4	3.5	4	3.7	5.8	3.8	3.4	4.8	3.6	2.9	2.6	4.5	2.6	4.1	4.5			1.6	2.8	4.4	2.9	3.7	4.1	3.9	4	2.8	0.7	4	2.2	5.9	2.6	1.5	0.6	5.2	1.8	3.7
	190		1.7	1.2	1.9	1.5	3.5	4.7	3.9	4.05	3.8	5.5	3.7	3.5	5	4.2	3.2	2.2	4.6	2.7	3.4	4.4			1.8	2.8	4.6	2.3	3.7	4.8	3.7	4	3	0.5	4.2	2.3	5.8	2.7	1.4	0.7	5	1.8	3.6
	200		1	0.8	1.7	1.5	3.4	5	3.9	4.12	3.7	5.4	3.9	3.4	4.9	4.5	3.5	2.2	5.1	2.6	3.6	4.4			2.2	2.8	4.6	2.7	3.2	5.3	3.6	4.1	2.1	0.3	4	2.1	6	2.4	1.3	0.6	5.1	1.7	3.4
Fluid infusion (mL)	Hypotension time
	10		0.5	0.5	1	1	1	1	0.5	0.5	0.5	0.5	0.5	0.5	0.5	0.5	0.5	0.5	0.5	0.5	0.5	0.5		1	2	1	0.5	0.5	0.5	0.5	0.5	0.5	0.5	0.5	0.5	0.5	0.5	0.5	0.5	0.5	0.5	0.5	0.5
	20		0.5	0.5	1	1	1	0.5	0.5	0.5	0.5	1	1	0.5	0.5	0.5	0.5	0.5	0.5	0.5	0.5	0.5		2	1	1	1	1	0.5	0.5	1	0.5	0.5	0.5	0.5	0.5	0.5	0.5	0.5	0.5	0.5	0	0.5
	30		1	1	1	0.5	1	0.5	0.5	0.5	0.5	1	1	0.5	0.5	0.5	0.5	0.5	0.5	0.5	0.5	0.5		2	1	2	1	1	0.5	0.5	0.5	1	0.5	0.5	1	0.5	0	0.5	0.5	0.5	0.5	0	0.5
	40		2	1	2	0.5	1	0.5	0.5	0.5	0.5	1	1.5	0.5	0.5	0.5	0.5	0.5	0.5	0.5	0.5	0.5		2	1	2	2	1	0.5	0.5	0.5	1	0.5	0.5	0.5	0.5	0.5	0.5	0.5	0.5	0.5	0	0.5
	50		2	1	2	0.5	2	0	0.5	0.5	0.5	0.5	1.5	0.5	0.5	0.5	0.5	0.5	0.5	0.5	0.5	1		2	1	3	2	1	0.5	0.5	0.5	1	0	0.5	0.5	0.5	0.5	0.5	0.5	0.5	0.5	0	0
	60		2	2	2	1	2	1	0.5	0	0.5	0.5	1.5	0.5	0.5	0.5	0.5	0.5	0.5	0.5	0.5	1		2	0	3	2	1	0.5	0.5	0.5	1	0	1	0.5	0.5	0.5	0.5	0.5	0.5	0.5	0	0
	70		3	2	2	1	2	0.5	0.5	0.5	0.5	0.5	1.5	0.5	0.5	1	0	0.5	0.5	0.5	0.5	1.5		2	0	3	3	1	0.5	1	0.5	2	0	0.5	0.5	0.5	0.5	0.5	0.5	0.5	0.5	0	0
	80		3	2	3	2	2	1	0.5	0	0.5	0.5	1.5	0	0.5	0.5	0	0.5	0.5	0.5	1	1.5		3	0	3	3	1	0.5	1	0.5	2	0	1	0.5	1	1	1	0.5	0.5	0.5	0	0.5
	90		3	3	3	2	2	1	0.5	0	0.5	0.5	1.5	0.5	0.5	1	0	0.5	0.5	0.5	1	1		3	0	3	2	1	0.5	0	0.5	2	0	1	1	1	1	1	0.5	1	0.5	0	1
	100		3	3	3	2	2	0.5	0.5	0	0.5	0.5	1.5	0.5	0.5	1.5	0	1	0.5	1	1	1		3	0	3	3	1	0.5	0	0.5	0	0	1	1.5	1	1	1	0.5	1	0.5	0.5	1
	110		3	3	2	2	2	1	0.5	0	0.5	1	1.5	0	0.5	1	0	1	0.5	1	1	1		3	0	4	3	1	0.5	0.5	0.5	1	0	1	1	0.5	1	1	1	1	0.5	0.5	1
	120		3	3	2	2	2	0.5	0.5	0	0.5	1	1.5	0.5	0.5	1.5	0.5	1	1	1	1.5	1.5		4	0	4	3	2	1	0.5	1	1	0.5	1	1.5	1	1	1	1	1	1.5	0.5	1.5
	130		3	3	2	2	2	1	0	0	0.5	1	1.5	0.5	0.5	1	0.5	1	1	1.5	2	1		4	0	4	3	2	1	0.5	1	1	0.5	1	1	1	1	1	0.5	1	1	0.5	2
	140		3	3	2	2	2	1	0	0	0.5	0.5	1.5	0.5	0.5	1	0.5	1	1	2	2	1		4	0	3	3	2	1	0.5	2	1	0.5	1	1	1	1.5	2	0.5	1	2	0.5	2
	150		3	3	2	2	2	1	0	1	0	0.5	1.5	0.5	0.5	1.5	0.5	1	1.5	2	2	1		4	1	0	3	2	0	0.5	2	1	0.5	1	1	1.5	1.5	1.5	0.5	0.5	1	0.5	2
	160		3	3	3	2	2	1	0	1	0	0.5	1.5	0.5	0.5	1.5	0.5	0.5	2	2	2	1.5		4	1	0	3	2	0	1	1	1	0.5	1	1.5	1.5	2	2	0.5	1	1.5	0.5	2
	170		3	3	3	2	2	1	0	1	0.5	0.5	1.5	0.5	0.5	1.5	1	1	2	2	2	2		4	2	0	4	2	0	1	2	1	0.5	1	1.5	2	3	2.5	0.5	1.5	1	0.5	2
	180		3	5	3	3	2	1	0	1	1	0.5	1.5	0.5	0.5	1.5	1	1	2	2	2	2		4	2	0	4	2	1	0	2	0	0.5	2	1.5	2	3	2	0.5	1	1	1	2
	190		3	5	3	3	2	2	0	1	0.5	0.5	1.5	0.5	0.5	1.5	1	1.5	2.5	2	2	2		5	3	0	5	1	1	1	1	1	1	2	1.5	2	3	2	1	1	1	1	2
	200		5	5	3	3	3	1	0	2	0.5	0.5	1.5	0.5	0.5	1.5	1.5	1.5	3	2	2	2		9	3	0	5	2	1	1.5	1	1	0.5	2	1.5	2	3	1.5	1	1	1.5	1	2
Cumulative fluid infusion (mL)	Hypotension time
	10		0.5	0.5	1	1	1	1	0.5	0.5	0.5	0.5	0.5	0.5	0.5	0.5	0.5	0.5	0.5	0.5	0.5	0.5		1	2	1	0.5	0.5	0.5	0.5	0.5	0.5	0.5	0.5	0.5	0.5	0.5	0.5	0.5	0.5	0.5	0.5	0.5
	20		1	1	2	2	2	1.5	1	1	1	1.5	1.5	1	1	1	1	1	1	1	1	1		3	3	2	1.5	1.5	1	1	1.5	1	1	1	1	1	1	1	1	1	1	0.5	1
	30		2	2	3	2.5	3	2	1.5	1.5	1.5	2.5	2.5	1.5	1.5	1.5	1.5	1.5	1.5	1.5	1.5	1.5		5	4	4	2.5	2.5	1.5	1.5	2	2	1.5	1.5	2	1.5	1	1.5	1.5	1.5	1.5	0.5	1.5
	40		4	3	5	3	4	2.5	2	2	2	3.5	4	2	2	2	2	2	2	2	2	2		7	5	6	4.5	3.5	2	2	2.5	3	2	2	2.5	2	1.5	2	2	2	2	0.5	2
	50		6	4	7	3.5	6	2.5	2.5	2.5	2.5	4	5.5	2.5	2.5	2.5	2.5	2.5	2.5	2.5	2.5	3		9	6	9	6.5	4.5	2.5	2.5	3	4	2	2.5	3	2.5	2	2.5	2.5	2.5	2.5	0.5	2
	60		8	6	9	4.5	8	3.5	3	2.5	3	4.5	7	3	3	3	3	3	3	3	3	4		11	6	12	8.5	5.5	3	3	3.5	5	2	3.5	3.5	3	2.5	3	3	3	3	0.5	2
	70		11	8	11	5.5	10	4	3.5	3	3.5	5	8.5	3.5	3.5	4	3	3.5	3.5	3.5	3.5	5.5		13	6	15	11.5	6.5	3.5	4	4	7	2	4	4	3.5	3	3.5	3.5	3.5	3.5	0.5	2
	80		14	10	14	7.5	12	5	4	3	4	5.5	10	3.5	4	4.5	3	4	4	4	4.5	7		16	6	18	14.5	7.5	4	5	4.5	9	2	5	4.5	4.5	4	4.5	4	4	4	0.5	2.5
	90		17	13	17	9.5	14	6	4.5	3	4.5	6	11.5	4	4.5	5.5	3	4.5	4.5	4.5	5.5	8		19	6	21	16.5	8.5	4.5	5	5	11	2	6	5.5	5.5	5	5.5	4.5	5	4.5	0.5	3.5
	100		20	16	20	11.5	16	6.5	5	3	5	6.5	13	4.5	5	7	3	5.5	5	5.5	6.5	9		22	6	24	19.5	9.5	5	5	5.5	11	2	7	7	6.5	6	6.5	5	6	5	1	4.5
	110		23	19	22	13.5	18	7.5	5.5	3	5.5	7.5	14.5	4.5	5.5	8	3	6.5	5.5	6.5	7.5	10		25	6	28	22.5	10.5	5.5	5.5	6	12	2	8	8	7	7	7.5	6	7	5.5	1.5	5.5
	120		26	22	24	15.5	20	8	6	3	6	8.5	16	5	6	9.5	3.5	7.5	6.5	7.5	9	11.5		29	6	32	25.5	12.5	6.5	6	7	13	2.5	9	9.5	8	8	8.5	7	8	7	2	7
	130		29	25	26	17.5	22	9	6	3	6.5	9.5	17.5	5.5	6.5	10.5	4	8.5	7.5	9	11	12.5		33	6	36	28.5	14.5	7.5	6.5	8	14	3	10	10.5	9	9	9.5	7.5	9	8	2.5	9
	140		32	28	28	19.5	24	10	6	3	7	10	19	6	7	11.5	4.5	9.5	8.5	11	13	13.5		37	6	39	31.5	16.5	8.5	7	10	15	3.5	11	11.5	10	10.5	11.5	8	10	10	3	11
	150		35	31	30	21.5	26	11	6	4	7	10.5	20.5	6.5	7.5	13	5	10.5	10	13	15	14.5		41	7	39	34.5	18.5	8.5	7.5	12	16	4	12	12.5	11.5	12	13	8.5	10.5	11	3.5	13
	160		38	34	33	23.5	28	12	6	5	7	11	22	7	8	14.5	5.5	11	12	15	17	16		45	8	39	37.5	20.5	8.5	8.5	13	17	4.5	13	14	13	14	15	9	11.5	12.5	4	15
	170		41	37	36	25.5	30	13	6	6	7.5	11.5	23.5	7.5	8.5	16	6.5	12	14	17	19	18		49	10	39	41.5	22.5	8.5	9.5	15	18	5	14	15.5	15	17	17.5	9.5	13	13.5	4.5	17
	180		44	42	39	28.5	32	14	6	7	8.5	12	25	8	9	17.5	7.5	13	16	19	21	20		53	12	39	45.5	24.5	9.5	9.5	17	18	5.5	16	17	17	20	19.5	10	14	14.5	5.5	19
	190		47	47	42	31.5	34	16	6	8	9	12.5	26.5	8.5	9.5	19	8.5	14.5	18.5	21	23	22		58	15	39	50.5	25.5	10.5	10.5	18	19	6.5	18	18.5	19	23	21.5	11	15	15.5	6.5	21
	200		52	52	45	34.5	37	17	6	10	9.5	13	28	9	10	20.5	10	16	21.5	23	25	24		67	18	39	55.5	27.5	11.5	12	19	20	7	20	20	21	26	23	12	16	17	7.5	23
Urine output	End of resuscitation		1.8	1	1	1.5	1.2	1	2.4	2.2	1.7	1.6	1.1	1.7	2.1	2.2	1.6	2.2	1.6	2.2	2.6	1.6		3.7	1.1	4.7	2.7	2.5	1.9	2.5	2	4.4	1.4	2.3	2.6	2	2.6	2.6	2.1	2	2.3	1.7	3.1
	Last hour of resuscitation		0.2	0.2	0.5	1.2	0.2	0.7	0.7	0.7	0.7	0.7	0.5	0.8	0.9	1	0.5	1.2	0.9	1.3	1.7	1		2	0.5	2.6	1.95	1.6	0.7	1.1	1	1.9	0.6	1	1.2	1	1.2	1.4	0.9	1.3	1.4	1	1.8
Arterial blood	End of resuscitation	pH						7.42	7.44	7.4	7.38	7.42	7.38	7.34	7.29	7.28	7.35	7.31	7.3	7.27	7.29	7.3					7.59	7.56	7.44	7.46	7.48		7.44	7.49	7.39	7.35	7.47	7.43	7.43	7.3	7.42	7.43	7.43
		PO2 (mm Hg)						294	352	79	193	127	345	270	368	290	168	420	323	288	180	216					306	170	445	336	217		273	303	258	283	207	110	401	406	341	286	161
		PCO2 (mm Hg)						35	24	43	37	35	32	44	46	44	29	40	43	39	33	39					26	25	43	38	39		41	33	49	50	37	37	38	45	41	39	40
		HCO3 (mmol/L)						22.4	16.2	26	21.1	22.1	18.3	23	21.7	20.2	15.4	19.8	20.8	17.3	15.3	19					24.6	21.7	28.4	26.6	27.9		27.2	25.1	28.5	26.9	26.8	24.3	24.8	21.4	26.2	25.4	26
		Hb (g/dL)						10.4	16	15.8	16	12.3		14.2	15.4	11.9	17.1	14.2	15.1	15.4	15.7	14.2					13.2	13.6	13.2	14.7	14.2		15.1	13.8	11.1	16	14.4	15.3	15	17.2	16.5	17.7	12.9
Urine	End of preparation	Creat (mmol/L)	5.2	6.6	7.2	5.1	10.4	5.7	3.1	7	5.3	10.1		5.3	8	3.8	6.4	4.7	7.5	1	8.9	2.7		1.8	13	1.1		15.2	4	6.5		4.8	4.8	6.9	2.5	6.7	5.8	8.8	9.2	7.8	4.6	1.5	2.7
		Urée (mmol/L)	451	660	533	455	336	577	248	697	527	694		514	733	460	572	625	710	90	710	207		269	597	105		697	449	423		433	780	644	345	690	733	431	949	710	503	133	290
		Na (mmol/L)	111	93	94	70	31	100	32	98	59	113		113	140	118	117	142	40	151	96	54		41	100	20		86	72	65		119	207	91	99	132	45	52	157	47	136	37	82
		K (mmol/L)	158	155	194	258	89	231	41	154	80	275		224	287	156	138	219	243	44	270	58		62	246	30		237	94	177		147	283	218	106	233	223	190	228	198	157	22	97
		Cl (mmol/L)	173	209	186	215	83	202	39	119	107	84		172	277	181	208	242	115	148	245	70		52	158	20		90	132	65		193	300	200	141	270	212	95	300	122	181	38	96
Urine	End of resuscitation	Creat (mmol/L)	5.8	8.5	4.9	3.5	4.3	10.9	7.7	8	6.4	9	8.3	6.5	2.5	4.1	8.5	4.2	6.4	2.3	2.4	6		1.7	5.6	1.2	3.8	3.5	6.3	5	4.8	2.9	4.8	3	2.5	4.7	4.6	4	6.1	4.3	6.8	6	2.1
		Urée (mmol/L)	118	160	289	317	283	513	956	715	645	1052	687	675	560	617	710	501	561	349	300	642		183	136	84	162	247	479	736	699	390	697	501	286	266	685	376	475	288	357	401	217
		Na (mmol/L)	67	39	63	105	56	26	88	184	31	31	32	24	81	30	45	32	25	23	40	27		132	40	51	57	56	32	23	36	42	26	39	26	24	59	37	28	20	28	39	25
		K (mmol/L)	104	64	182	176	204	244	186	103	263	274	249	216	154	157	115	145	146	111	106	156		106	201	54	204	155	247	234	285	126	285	247	136	114	229	177	178	95	154	169	107
		Cl (mmol/L)	101	72	248	292	259	209	163	252	232	183	282	206	215	168	69	152	134	130	128	144		20	20	20	24	29	39	20	24	56	29	20	20	25	20	20	20	20	35	30	20
Venous Blood	End of resuscitation	Créat (µmol/L)	60	46	34	25	25	29	31	32	28	28	20	25	30	34	48	48	30	40	36	33		33	36	30	31	32	29	32	26	21	31	35	36	42	32	43	52	60	44	40	36
		Urée (mmol/L)	7.8	8.7	6.7	5.6	5.6	12.1	14.3	6.9	9.8	12.6	9.1	11	15.2	15.1	16	15.6	14.1	20.7	14.4	14.6		6.5	7.3	4.2	6.3	5.2	6.7	17.1	11.7	15.2	12.9	16.4	14.6	13.6	13.6	15.3	18.4	20.1	13.5	14.3	12.9
		K (mmol/L)	6	5.7	6.3	4.4	5.2	6.3	5.2	4.7	5.9	6.4	7.6	5.7	6.2	6.8	6.4	5.9	5.7	7.1	6.3	5.3		4.2	5	4.5	4.7	4.7	4.3	6	5.3		6		5.9	4.9	4.8	5.6	5.8	6.8	5.3	5.9	5.1
		Na (mmol/L)	135	140	141	142	140	137	141	140	139	142	145	141	144	146	141	144	136	144	140	148		136	141	139	136	139	139	137	128	141	137	137	142	137	143	141	142	141	138	140	134
		Cl (mmol/L)	116	118	120	116	116	113	118	111	114	118	122	115	119	124	116	117	112	120	118	123		99	103	103	99	103	104	105	97	107	104	103	106	102	106	108	109	108	105	105	101
		HCO (mmol/L)	10	10	8	13	13	14	12	18	14	14	13	14	13	12	10	12	13	12	10	13		20	19	20	20	19	21	19	17	17	17	17	19	18	22	17	16	14	17	17	18
		Ca (mmol/L)	1.81	1.8	1.88	1.97	1.94	2.04	1.83	2	2.02	1.98	2.05	2.06	2.03	1.83	1.81	1.98	1.9	2.14	1.94	1.93		2	1.92	1.93	1.84	1.99	2.07	1.99	1.74	1.42	2.17	1.63	2.15	1.75	1.65	1.84	1.7	2.05	2.08	2.23	1.82
		Ph (mmol/L)	2.95	3.12	3.07	2.68	2.97	3.23	2.69	2.69	3.08	3.27	3.95	3.31	3.72	3.74	4.72	3.64	3.51	4.58	4.61	3.89		2.75	3.39	2.82	3.16	2.89	3.1	3.36	3.18	3.58	4.05	4.13	3.85	4.05	2.99	3.71	3.72	5.48	4	4.64	3.85
		Protid (g/L)	20	25	31	26	27	30	32	35	33	28	21	30	24	22	25	27	27	33	24	25		25	33	31	30	33	29	30	27		30	25	29	25	21	24	27	31	33	37	24
		Hematocrit	0.32	0.38	0.42	0.44	0.377	0.35	0.52	0.46	0.5	0.4	0.225	0.45	0.43	0.41	0.55	0.47	0.51	0.54	0.52	0.5		0.32	0.48	0.42	0.48	0.48	0.42	0.48	0.45	0.45	0.5	0.45	0.4	0.58	0.47	0.51	0.5	0.57	0.57	0.6	0.45
Inulin	End of resuscitation	Urine	3264	3140	3818	878	2591	2472	4340	5271	5946	9688	8572	7385	4551	4308	7966	1702	3492	913	1169	3622		1081	1857	868	550	1195	3476	1922	2995	1012	3965	1549	993	2683	1183	1285	2893	1186	1793	3541	592
		Plasma	84	78	136	59	29	37	137	76	94	170	32	167	97	240	121	131	103	201	122	138		91	74	64	46	81	53	34	100	100	92	231	100	129	74	49	131	107	110	58	91
Renal cortical capillary velocity (µm/s)	Hypotension time							263	267.9	323.8	253.3	86.4	283.8	395.1	217.8	138	264	323.5	271.5	152.6	84.2	331.7							353	596	179.9	428.8	207.2	217.8		216.4	418	368	273	118.3	219.1	346.5	144.1
								310.5	276.4	152.4	112.1	525.3	204.7	428.2	139.1	103.7	312.2	121.5	423.5	329.9	204.6	147.5							260.3	170.3	463.1	307.5	563	337.3		196.4	96.4	241.8	523.5	187.4	460.6	426.5	273.5
								217.7	152.2	355.2	195.8	219.7	204.4	96.3	103.6	198.7	116.5	288	230.7	73.2	291.1	114.7							182.8	63.5	331.4	254	264.9	225.3		114.2	337.6	269	182.8	164.8	281.5	499.6	294.8
								260.3	178.8	245.9	301.9	319.8	240.6	120.6	371.2	308.8	200.9	82.5	123.8	163.4	199.8	131.9							203.4	333.3	176.7	154.7	323.9	363.3		306.9	291.2	154.4	128	468.1	321.7	297.8	407.5
								190.2	128.2	246.5	166.6	169.2	182.3	163.1	145.8	186.9	117.3	322.4	159.4	180.1	159.7	169.7							133.5	178.6	474.1	294	238.9	463.8		108.1	316.1	275.6	253.8	177.4	96.9	605.4	534.2
								211	187.1	319.2	166	78.8	205.4	182.2	112.6	232.2	170.9	200.8	118.2	171.3	183.2	476.5							307.1	149.1	76.2	286.2	139	120.3		175.2	367.2	153.2	190.9	165	112.3	137.7	351.5
								192.3	279.8	226.9	277.6	293.9	257.6	150.9	264.7	358	160.4	249.5	589.8	218.1	166.1	303.4							183.7	74.8	111.1	331.2	234.6	273.2		170.1	233.5	199.2	215.6	462.8	206.1	171.6	208.5
								214.2	233.2	143.6	384.9	169.1	426.3	140.9	175.6	109.3	141.2	393.8	349.5	413	348.2	138.5							146.7	316.8	100.3	135.4	89.5	143		263.5	249.4	238	442.2	229.8	285.3	215.1	167.9
								241.6	199.5	190.7	157.1	180.8	289.4	390.6	188.7	228.8	353.6	99.4	259.1	322.1	246.6	170.8							275.2	241.8	291.5	88.4	271	375.4		217.5	192.3	390.6	247.2	135.4	139.3	147.5	143.2
								107.8	242.2	170.7	408.1	115.6	175.7	181.2	182.1	205.7	224.6	131	193.6	178.3	319.8	430.2							192.1	164.1	154.4	165.4	162	137.4		359.7	293.7	116.8	356.5	204.9	126.6	222.8	117
								165.8	277.9	207.8	219.1	148.1	296.1	140.2	147.1	196.3	169.2	304.3	78.9	364.6	346.7	165.9							153.4	123.4	170.7	100.7	372.3	177.9		180	167.3	155.2	178.3	156.1	203.8	89	225.2
								242.7	415.8	260.8	361.9	230	395.7	134	170.1	243.3	163.8	127.5	134.8	126.2	248.3	233.8							324.2	122.4	246.7	222.3	106.9	152.7		115.3	93.6	251.9	131.6	221.6	320.8	111.3	188.7
								252.4	176.3	209.2	96.1	225.5	251.9	204.7	174.9	176.2	279.5	144.9	278.8	175.1	283.1	167.9							217.5	147.9	98.1	113.5	90.7	571.3		385	307.9	157	108.6	432.4	194.5	166.5	407.9
								161.1	434.7	320.5	209.3	70.4	268.8	351.9	305.6	211.9	228.5	322.1	520.8	200.8	170	253.3							320.4	140.3	258.6	183	295.8	110.5		169.8	232.2	301.9	147	265.1	275.8	110	216.7
								282.9	131.1	169.8	99.3	314.4	276.6	69.8	198.8	226	225.4	143.3	569.5	157.7	214.4	338.2							278.5	191.4	140.8	133.9	93.3	182.2		377.5	143.5	136.7	139.6	240.7	296.2	185.9	170.7
								90.3	149.5	216.7	262.1	118	187.6	190.7	249.9	90.4	135.9	260.6	214.9	179.2	194.6	280.6							237.7	93.8	129.7	273	113.9	137.6		223	206.6	228.1	141.3	117	108.3	224.3	142.2
								189.6	342.5	231.9	162.1	186.7	262.1	109	124.5	106.9	115.4	131.5	173.2	246.4	122.7	349.4							191	296.6	248	303.8	167.3	218.8		439.6	193.1	261.1	142.8	211.7	219	324.3	182
								255.2	103.8	193	131.1	192.7	168.1	241.7	391.6	156.3	234.8	224.2	197.4	230.9	148.6	161.7							244.8	205.1	205.7	459.3	128.8	108.2		127.7	116.4	262.8	366.3	199.5	176.3	178	409.5
								235	144.8	80.9	229.3	264	118.5	212.9	242.2	162.1	225	231.3	195.1	191.2	155.2	194.1							121.4	145.1	205	237.7	133.2	89.7		109.8	166.3	339.2	217.8	204.6	232	227.1	130.5
								117.9	156.4	233.9	111.4	172.5	106	342.5	275.3	141.7	103	426.3	98.4	344.1	147.7	139.1							170.3	249.5	239.7	231.1	246.6	125.6		166.9	171.6	117.2	189.2	73.5	132.7	172.7	192.4
	Hypotension time + 90 min							130.1	453.2	254.2	205.2	341.7	116.2		129.2	112.5	232.1	112.5	185.2	316.8	109.8	480.2							330.7	128.6	130.6	284.7	160.6	115.3		294.4	321.6	601.8	206.8	104.3	366.2	171.7	248.2
								242.8	319.8	395.5	197.2	427.6	208.5		242.5	228.8	98	491.9	169.2	175.1	344.7	589.5							136.7	487	210.8	171.4	142	392.1		247.8	436.5	112.9	112.7	117.4	495.2	420.6	228.2
								158.1	284.7	227.8	139	494.6	198.5		290.5	227	115.5	115.4	281	144.7	120.4	243.4							135.7	472.9	122.8	184.3	217.6	332.6		240.2	229.1	495.6	154.1	275.8	146.1	264.6	268.5
								182.9	154.4	149.2	161.6	212.3	124.1		169.9	351.3	191.5	136.7	245.6	205.7	251	225.3							303.5	227.7	351.6	516.2	180.8	349.8		431.5	112.1	206.6	99.8	126.9	333	247.6	282.6
								203.1	240.7	317.9	270.2	113.9	430.1		171.5	105.2	159.7	177.8	413.4	243.6	248.4	237.7							264.5	178.5	440.2	96.5	122.3	395.6		266.1	138	197.6	254.6	118.6	478	310.3	269.3
								317.4	154.5	284.3	305.8	558.6	361.8		278.1	269.6	155.9	178.5	88.4	244	245.8	526.6							124.4	345.8	150.8	278	170.3	296.5		176.6	294.1	380.6	245.3	375.9	333.6	222.1	156
								228.6	330.4	215.9	309.3	114.9	106.2		157.2	163.7	170.3	176.8	179.5	112.5	237.8	428.4							289.5	463.1	154.4	97.6	445.3	285.5		262.9	457	76.5	172.7	124	61	339.5	184.8
								305	164.8	130.4	563.2	150	185.6		263.6	137.7	309.3	159.7	268.7	383.6	162.3	142.3							201.8	319.2	261.1	230.3	189.6	162.5		126.1	159.4	104.3	281.1	160.9	193.3	173.7	264.6
								276.4	152.8	398.4	192.2	197.8	158.8		201.5	131.4	165.9	226	200.1	158.5	266.3	199.7							173.8	180.9	207.7	155.5	114.2	343.4		176.9	134.1	316.5	247.7	245	197.3	290.7	187.1
								239	194.5	228	158.6	132.6	329		162.4	182.5	400.2	257.9	174.5	105.1	212.2	260.3							191.1	248.9	120.8	203.2	353.7	167.8		198.3	177.1	133.8	196.7	229.8	103.1	147.6	289.6
								104.2	173.5	115.1	253.4	102.4	332.6		231.1	317.5	349.3	105.9	163.5	170.7	100.7	538.1							268.4	101.1	198	155.1	86.1	82.5		183.2	241.1	98.5	189.2	166.6	338.6	195.9	140.4
								107.7	181.9	99.4	157.4	309.4	188.9		100.6	124.6	124.6	159.7	113.3	119.4	119.9	233.9							230.1	159	239.3	306.5	130.2	114.4		241.7	148.8	303.4	258.3	302.2	187.7	189.5	156.5
								180.5	260.1	111.2	178.4	192.2	95.7		126.8	177.4	244.2	118.2	140.7	224.9	134.6	159.9							377.2	138	182.9	167.6	284.8	244.5		202.1	106.4	439.5	198.6	196.8	223.6	269.2	128.9
								252.8	126.9	108.3	66.6	231.9	135.5		225.4	207.8	154.3	330.2	219.5	329.3	199	169.6							314.8	126.7	203.6	124.9	168.8	227.3		102.9	257.7	108.9	117.8	311.9	159.4	116.4	129.4
								208.4	189.3	278.6	172.9	215.3	337.8		297.4	208.4	167	192.4	613	165.8	199.2	111.7							192	207.3	260.6	222.3	261.5	115.7		124.6	216.7	93.6	272.5	321.7	172.8	155.5	308.3
								369	303.7	136.2	272.9	136.8	239.7		302.8	236	382.2	317.1	153.3	241.6	117.1	205.7							247.4	172.9	184.7	234.4	292.1	137.8		306.4	143.8	120.4	137.6	227.5	198.2	162.6	366.5
								225.6	193.7	316.5	148.2	135.4	234.9		331.5	172.5	232.2	224.9	120.6	248.3	185.1	187.7							416.2	105.1	210.3	116.4	109.4	123.6		164.8	141.4	109.2	258.4	221.3	198.2	374.2	136.9
								219.6	225.5	136.8	202.4	281.8	247.9		197.2	259.4	153.8	141.9	234.7	179.5	121.4	129.3							166.6	109.2	277.8	156.7	125.4	190.3		93.6	457.4	213.4	237.6	275.6	339	162.6	92.8
								312.8	268.7	229.6	159	202	285.8		198.7	224.4	154.3	90.3	135.2	166.8	116.2	134.9							116.1	179.6	139.3	225.1	177.8	360.1		116	340.9	242.6	156.2	169.9	166.1	531	221.7
								111.2	200	196.2	132.2	179.1	102.7		108.4	221.9	234.7	213.4	130.5	211.9	154.2	372.5							225.6	152.7	110.4	192.4	199	139.3		299.1	113.2	218.5	218.7	272.5	184.8	91.5	459.7
	Hypotension time + 180 min							113.9	496.5	223.6	141.6	550.2	95.7	214.7	500.6	285.8	203.8	181	380.4	378.5	206.2	90.2							409.6	149.8	411.9	168.9	127	87.3		240.8	173.5	297.6	184.2	316.6	217	459.2	122
								243.3	146.9	342	303.3	161.2	304.7	410.7	450.5	167.9	225	390.5	226.9	342	101.3	172.4							143.3	130.9	426.5	533.1	229.5	329.6		126.6	224.1	236.2	366.2	289.6	498.1	191.4	309.6
								244.9	398.3	286.6	451.9	368.7	409.8	208.8	172.3	219.8	104.8		134.2	151.1	84.5	421.5							367	175.4	201.8	178.4	191.4	123.2		275.7	181.6	239.6	368.5	191.8	145.9	336.2	118
								171	104.3	367.7	350.2	307.7	244	95.8	359.3	184.3	105.6		100.2	233.2	462.2	354.9							203.7	290.9	140.5	158.4	132.1	316.5		182.5	90.3	206.7	438.3	224.6	259.8	202.9	252.3
								304.8	244.4	191.9	156.1	155.4	109.1	227	284.5	401.4	143.8		178.9	406.7	176.9	205.8							123.9	373	320.1	127	163.3	156.9		91.6	128.6	259.7	238.9	335.7	124.1	221.7	314.2
								309.7	62	408.6	339.2	197.2	101.8	185.2	136.6	285.2	155.5		113.6	171.9	137.1	373.8							92.2	282.5	209.6	397.2	193.1	158.4		113.7	144.5	259.6	188.3	149.3	261.8	171.7	148.2
								157.5	133.8	336.8	118.5	402.7	308.2	192.5	102.8	87.2	208.2		268.2	400.9	286.7	153.6							277.5	386.2	228.9	193.9	228.3	140.8		128.3	228.8	366	123.9	232.7	113.1	355.9	361.2
								83.7	310.6	236.5	86.4	91.8	259.2	138.6	153.2	147	295.3		189.8	154.7	316.8	134.7							337.2	329	257.2	240.3	103.9	150.2		267.1	489.1	152	307.3	330.1	314.3	223	273.7
								255.1	90	126.8	121.4	191	163.6	218.3	168	137	143.8		140.8	115.7	98.7	266.5							187	128.2	195.2	114.3	224.8	117.2		184.2	167.6	534.1	262.8	119.1	195.3	159.5	250.1
								218.8	253	144.3	520.3	140.8	195.9	203.9	155.3	196	123.1		284.2	276.2	119.9	299.8							242	233	172.9	230.3	356.7	251.3		226.1	150.9	338.5	197.7	182.4	120.3	247.9	231.2
								224.9	123.6	194.4	391.7	107.3	345.4	112.8	127.6	139.9	188.9		120.7	144.6	192.7	265.3							178.6	151.5	92.2	238.6	71.7	141.5		364.6	151.4	150.2	115.8	128.7	279.4	514.8	273.2
								218.2	253	260.2	259	446.4	171	149.7	341.6	185	180.7		106.3	119.2	195.7	243.9							112.1	324.3	181.2	140.6	365.8	178.7		164.5	192.4	257.6	276.5	168.3	262.5	135.1	312.1
								182.5	283.9	168.7	150.7	223.4	371.6	423.6	204.8	209.9	146		218.5	105.7	270.6	99.1							159.2	208.6	106.5	108.3	252.9	236.9		145.8	372.4	124.9	139.3	111.1	172.2	315.2	171.7
								217.7	162.7	169.1	96.8	213.2	134.5	263.4	136.9	116.2	251.7		292.6	374.9	298.7	298.5							250.4	232.8	301.9	154.6	118	287.5		105.8	215	242	112.3	134.1	180.6	463.3	252.8
								261.9	341.2	269.6	234.1	139.6	323	96.4	110.9	296.6	172.3		179.8	233.7	122.7	286.6							120.8	147.6	111.7	368.9	277.1	288.8		133.8	260.1	253.6	162.8	165	178.6	154.6	354.5
								246.8	241.1	154.6	111.1	131.1	113	463.7	209.8	202.8	150.4		89.9	150.4	118.3	104.3							242	138.1	123	143.9	142.9	186.5		285.7	285.4	208	129.7	309.7	293.6	173.2	150.5
								171.8	118.9	199.2	120.3	276.4	142.2	233.7	208.8	180.5	244.5		172.9	118.7	101.9	296							232	132.7	347.3	359.7	105.7	200.2		291.4	177.7	129	139.2	262.7	124.2	117.5	162.6
								271.8	220.2	166.2	153.9	100.2	259.6	207.4	91	163.5	283.6		476.1	142.3	113.7	150							219.5	227.9	336.3	179.1	180.4	153.5		150.2	334.2	358.2	225.5	224.2	137.8	352.9	232.4
								204	174.3	103	179.5	142.3	220.2	127.5	216.5	316.3	221.2		247.6	126.7	349.1	190.5							117.8	115.1	334.5	324.9	159	257.1		340.6	156.4	156	204	104.5	292.4	542.6	132.8
								118.8	262.7	292.4	328.8	102.1	332.3	250.1	118.8	310.9	209.8		212.8	207.9	107.6	172.4							216.1	371.5	253.5	115.4	124.4	255.5		232.5	190	256.5	243.8	191.2	173.7	116.2	184.1
